# Supplementary material for: Comparative analysis of complete chloroplast genomes of Flemingia prostrata and Flemingia macrophylla, two commonly used medicinal plants in southern China
Source: Front Plant Sci. 2025 Aug 18;16:1591427. doi: 10.3389/fpls.2025.1591427 (PMC12399555; doi:10.3389/fpls.2025.1591427)
Supplement: Supplementary file 1 [file Table1.xlsx]

## Sheet: Table S1
Table S1 The list of accession numbers of the chloroplast genome sequences used for phylogenetic analysis.
number	Taxon	accession numbers
1	Flemingia sp.	OR733289
2	Flemingia stricta	NC086853.1
3	Flemingia philippinensis	PV464028.1
4	Cannabis sativa	OK523376.1
5	Morus alba	MT577029.1
6	Andira humilis	OL672855.1
7	Distemonanthus benthamianus	NC051954.1
8	Acacia dealbata	NC034985
9	Albizia odoratissima	NC034987
10	Apios americana	NC025909
11	Astragalus mongholicus	NC029828
12	Bauhinia acuminata	NC037762
13	Butea monosperma	MT240945
14	Cajanus cajan	NC031429
15	Cercis glabra	NC036762
16	Cyamopsis tetragonoloba	NC037714
17	Dalbergia cultrata	NC044117
18	Dalbergia odorifera	MF668133
19	Desmodium heterocarpon	NC044113
20	Glycine canescens	NC021647
21	Glycyrrhiza glabra	NC024038
22	Hylodesmum podocarpum	MT120798
23	Haymondia wallichii	MT797172
24	Indigofera tinctoria	NC026680
25	Millettia pinnata	NC016708
26	Mimosa pudica	NC042921
27	Mucuna macrocarpa	NC044116
28	Pachyrhizus erosus	NC026682
29	Phaseolus vulgaris	NC009259
30	Pterocarpus indicus	MH033831
31	Senna occidentalis	NC038222
32	Sophora alopecuroides	NC036102
33	Spatholobus pulcher	NC049094
34	Tamarindus indica	NC026685
35	Vicia sativa	NC027155
36	Gleditsia japonica	MK817502

## Sheet: Table S2
Table S2 cpSSR primers used in this study.
Primer name	Forward (5'-3')	Reverse (5'-3')
Primer 1	AATCCACTGCCTTGATCCAC	TTGCTCCTTTACTTTCAATTTTATT
Primer 2	GCAGGTGTATATCCAATCGCA	TCATCAAATGGTAGGTTCGTTG
Primer 3	CCAATCGAGGAAACAAACGA	AGGGGGTGCTCCATTTTATT
Primer 4	GCATGGGGAAAGAAGCACTA	TTTGTCCTCAACGCTGCTTA
Primer 5	GCTATAGCCCTTACCCCTGG	TGTGATTGGTCGTTCCCATA
Primer 6	CCATTAGACAATGGACGCTTT	GCTACCCGCTTTTATTCCCT
Primer 7	AGAGGGGTGTGGATGACTTG	AAAACCTCATTGGGGGTAATG
Primer 8	TGCTTCTGTTTAAAGGTTCTTCTT	CTTTCGAGGACATGCAAAAA
Primer 9	TCACTTCACAGGAATCTTTCACA	TCACCGTCAAGATCAAGAGTTC
Primer 10	TGTCTCCCGATTCGTTCTCT	GTATATGAGCGCTTCCGCAT

## Sheet: Table S3
Table S3 Statistics of SSR types in F. macropylla and F. Prostrata.
F. macrophylla				F. prostrata
Type	Times	Number		Type	Times	Number
A	8	54		A	8	53
A	9	23		A	9	20
A	10	13		A	10	17
A	11	7		A	11	5
A	12	2		A	12	1
A	13	1		A	14	1
A	15	1		A	16	1
C	8	4		C	8	3
G	8	6		G	8	5
G	9	1		G	9	2
T	8	52		T	8	53
T	9	19		T	9	16
T	10	18		T	10	17
T	11	7		T	11	9
T	12	5		T	12	2
T	13	3		T	13	5
T	14	2		T	14	1
T	19	1		T	15	1
AC	5	1		T	16	1
AG	5	1		AC	5	1
AT	5	6		AG	5	1
AT	6	1		AT	5	6
AT	7	2		AT	7	4
AT	8	1		CT	5	1
CT	5	1		TA	5	5
TA	5	8		TA	6	6
TA	6	5		TA	7	3
TA	7	2		AAC	3	2
AAC	3	2		AAG	3	4
AAG	3	3		AAT	3	6
AAT	3	5		ACC	3	1
ACC	3	1		ACG	3	1
ACG	3	1		ACT	3	1
ACT	3	1		AGA	3	4
AGA	3	4		AGC	3	1
AGC	3	1		ATA	3	4
ATA	3	4		ATC	3	1
ATC	3	1		ATG	3	1
ATG	3	1		ATT	3	4
ATT	3	4		CAA	3	2
CAA	3	2		CAG	3	2
CAG	3	2		CAT	3	2
CAT	3	2		CCA	3	1
CCA	3	1		CTG	3	2
CTG	3	2		CTT	3	2
CTT	3	2		GAA	3	2
GAA	3	1		GAT	3	1
GAT	3	1		GGT	3	1
GGT	3	1		GTT	3	2
GTT	3	2		TAA	3	4
TAA	3	6		TAA	4	1
TAA	4	1		TAC	3	1
TAC	3	1		TAT	3	2
TAT	3	3		TAT	4	1
TAT	4	1		TCA	3	1
TCA	3	1		TCC	3	1
TCC	3	1		TCG	3	1
TCG	3	1		TCT	3	6
TCT	3	6		TGC	3	1
TGC	3	1		TGG	3	2
TGG	3	2		TTA	3	5
TTA	3	5		TTA	4	2
TTA	4	2		TTC	3	6
TTC	3	6		TTG	3	1
TTG	3	1		AATT	3	1
AATT	3	1		ATAA	3	1
ATAA	3	1		ATAG	4	1
ATAG	4	1		ATTT	3	2
ATTT	3	1		CTAT	3	1
CTAT	3	1		GAAA	3	1
TATC	3	1		TATC	3	2
TCTA	3	2		TCTA	3	1
Total		337		Total		332

## Sheet: Table S4
Table S4 RSCU values of F. macrophylla and F. prostrata chloroplast genomes.
AminoAcid	Symbol	Codon	F. macrophylla			F. prostrata
			Number	RSCU		Number	RSCU
M	Met	AUG	574	4.9655		577	4.9655
L	Leu	UUA	943	2.0568		942	2.0538
A	Ala	GCU	613	1.8676		614	1.8692
R	Arg	AGA	464	1.8612		460	1.845
*	Ter	UAA	49	1.7712		48	1.7349
S	Ser	UCU	561	1.713		564	1.7202
T	Thr	ACU	548	1.6732		548	1.672
Y	Tyr	UAU	837	1.659		837	1.6574
D	Asp	GAU	845	1.6456		847	1.6462
G	Gly	GGA	697	1.638		697	1.638
H	His	CAU	482	1.5986		1060	1.6
N	Asn	AAU	1060	1.5976		481	1.5954
V	Val	GUA	547	1.5832		549	1.5868
Q	Gln	CAA	742	1.5788		745	1.5818
K	Lys	AAA	1195	1.5754		1190	1.5752
P	Pro	CCU	403	1.5352		403	1.5396
E	Glu	GAA	1012	1.5298		1015	1.532
V	Val	GUU	519	1.502		520	1.5028
C	Cys	UGU	220	1.4864		219	1.4948
I	Ile	AUU	1177	1.467		1176	1.4664
R	Arg	CGA	354	1.4196		357	1.4316
F	Phe	UUU	1118	1.3888		1120	1.3888
G	Gly	GGU	586	1.3772		586	1.3772
R	Arg	CGU	338	1.3554		338	1.3554
S	Ser	UCA	438	1.3374		438	1.3362
P	Pro	CCA	339	1.2916		335	1.28
T	Thr	ACA	415	1.2672		417	1.2724
L	Leu	CUU	575	1.254		576	1.2558
S	Ser	AGU	396	1.209		400	1.2204
A	Ala	GCA	393	1.1972		393	1.1964
L	Leu	UUG	536	1.1688		539	1.1754
I	Ile	AUA	843	1.0506		846	1.0548
W	Trp	UGG	457	1		457	1
S	Ser	UCC	288	0.8796		288	0.8784
L	Leu	CUA	375	0.8178		377	0.822
P	Pro	CCC	194	0.7392		195	0.7448
G	Gly	GGG	276	0.6488		18	0.6507
T	Thr	ACC	209	0.638		275	0.6464
*	Ter	UAG	17	0.6144		208	0.6348
*	Ter	UGA	17	0.6144		17	0.6144
F	Phe	UUC	492	0.6112		493	0.6112
R	Arg	AGG	152	0.6096		152	0.6096
A	Ala	GCC	182	0.5544		181	0.5508
S	Ser	UCG	172	0.525		171	0.5214
C	Cys	UGC	76	0.5136		74	0.5052
V	Val	GUG	173	0.5008		173	0.5
I	Ile	AUC	387	0.4824		384	0.4788
E	Glu	GAG	311	0.4702		310	0.468
P	Pro	CCG	114	0.4344		114	0.4356
K	Lys	AAG	322	0.4246		321	0.4248
Q	Gln	CAG	198	0.4212		138	0.4212
T	Thr	ACG	138	0.4212		197	0.4182
R	Arg	CGG	104	0.417		104	0.417
V	Val	GUC	143	0.414		142	0.4104
N	Asn	AAC	267	0.4024		122	0.4046
H	His	CAC	121	0.4014		265	0.4
A	Ala	GCG	125	0.3808		126	0.3836
L	Leu	CUG	167	0.3642		165	0.36
D	Asp	GAC	182	0.3544		182	0.3538
Y	Tyr	UAC	172	0.341		173	0.3426
L	Leu	CUC	155	0.3378		85	0.3408
R	Arg	CGC	84	0.3366		144	0.3384
G	Gly	GGC	143	0.336		153	0.3336
S	Ser	AGC	110	0.336		106	0.3234
M	Met	AUA	1	0.0085		1	0.0085
M	Met	AUC	1	0.0085		1	0.0085
M	Met	GUG	1	0.0085		1	0.0085
M	Met	UUG	1	0.0085		1	0.0085

## Sheet: Table S5
Table S5 ENC and GC3s values of five Flemingia cp genomes.
Genes	F. macrophylla		F. prostrata		F. stricta		F. sp.		F. philippinensis
	ENC	GC3s	ENC	GC3s	ENC	GC3s	ENC	GC3s	ENC	GC3s
accD	37.76	24.1	37.58	24.1	37.52	23.7	37.58	24.1	45.48	25.9
atpA	45.48	26.1	45.48	25.9	45.47	26.1	45.48	25.9	42.82	24.1
atpB	42.82	24.1	42.82	24.1	42.82	24.1	42.82	24.1	45.48	26.6
atpE	45.48	26.6	45.48	26.6	45.48	26.6	45.48	26.6	40.04	29.3
atpF	39.96	29.1	40.04	29.3	39.67	28.7	40.04	29.3	38.24	22.3
atpI	38.84	23.1	38.24	22.3	38.84	23.1	38.24	22.3	37.58	24.1
ccsA	34.39	20.7	34.37	20.4	34.14	20.4	34.37	20.4	34.37	20.4
cemA	40.46	22.7	40.87	22.7	40.5	21.8	40.87	22.7	40.87	22.7
clpP	45.5	25.5	45.5	25.5	42.18	28	46.38	26	41.21	28.7
matK	42.94	24.3	43.26	23.9	43.4	24.3	43.26	23.9	43.22	23.9
ndhA	39.17	19.9	39.17	19.9	39.71	19.7	39.99	20	39.88	19.9
ndhB	46.11	30.8	46.16	31	46.4	31	46.44	31.2	46.44	31.2
ndhC	46.89	22.5	46.89	22.5	46.89	22.5	46.89	22.5	46.89	22.5
ndhE	42.84	25.3	42.84	25.3	42.84	25.3	42.84	25.3	42.84	25.3
ndhF	40.81	21.4	41.01	21.5	40.94	21.4	41.01	21.5	41.01	21.5
ndhG	47.14	20.6	47.14	20.6	45.32	20	46.9	19.7	47.14	20.6
ndhH	48.83	25.4	48.77	25.4	48.77	25.4	48.77	25.4	48.77	25.4
ndhI	45.48	19.6	45.31	19.5	45.31	19.5	45.31	19.5	45.31	19.5
ndhJ	39.68	25.5	39.59	25.5	39.59	25.5	39.59	25.5	39.59	25.5
ndhK	50.54	29.1	50.54	29.1	50.38	28.6	50.54	29.1	50.54	29.1
petA	50.65	28.8	50.65	28.8	50.18	28.2	50.65	28.8	50.65	28.8
petB	39.26	26.6	39.26	26.6	39.26	26.6	39.26	26.6	39.26	26.6
petD	41.78	26.4	41.78	26.4	41.78	26.4	41.78	26.4	41.78	26.4
psaA	46.54	29.5	46.36	29.3	46.46	29.3	46.36	29.3	46.36	29.3
psaB	44.3	28.6	44.16	28.5	44.12	28.5	44.16	28.5	44.16	28.5
psbA	40.92	28.9	40.76	28.6	41.03	28.9	40.61	28.9	40.76	28.6
psbB	42.85	26.8	42.91	26.8	43.05	26.8	42.91	26.8	42.91	26.8
psbC	43.08	28.4	43.08	28.4	43	28.2	43.08	28.4	43.08	28.4
psbD	44.92	32.4	45.21	32.7	44.92	32.4	45.21	32.7	45.21	32.7
rbcL	43.96	26.3	43.96	26.3	43.96	26.3	43.96	26.3	43.96	26.3
rpl14	42.29	21.7	44.45	21.7	42.29	21.7	44.45	21.7	44.45	21.7
rpl16	38.98	24.4	38.98	24.4	38.98	24.4	38.98	24.4	38.98	24.4
rpl2	48.12	29.7	48.12	29.7	48.61	30.1	48.75	30.4	48.43	29.7
rpl20	43.49	19.7	43.49	19.7	43.49	19.7	43.49	19.7	43.49	19.7
rpoA	45.46	22	45.16	21.6	46.15	22.6	45.16	21.6	45.16	21.6
rpoB	45.26	25.2	45.24	25.2	45.33	25.2	45.2	25.1	45.24	25.2
rpoC1	45.76	24.7	45.71	24.7	45.84	24.7	45.71	24.7	45.71	24.7
rpoC2	44.02	23.4	43.97	23.3	44.01	23.4	44.04	23.4	43.93	23.2
rps11	47.14	25.8	45.66	25	45.66	25	45.66	25	45.66	25
rps12	44.38	30.2	44.38	30.2	44.38	30.2	44.38	30.2	44.38	30.2
rps14	39.44	26.6	39.44	27.7	39.44	27.7	39.44	27.7	39.44	27.7
rps18	36.33	23.5	36.72	23.7	36.21	23.5	36.33	23.5	36.33	23.5
rps2	45.49	22.6	45.49	22.6	45.49	22.6	45.49	22.6	45.49	22.6
rps3	42.76	18	42.76	18	42.76	18	42.76	18	42.76	18
rps4	48.1	22.7	47.51	22.7	48.1	22.7	47.51	22.7	47.51	22.7
rps7	46.8	26.3	46.8	26.3	46.8	26.3	46.8	26.3	46.8	26.3
rps8	37.5	27	37.3	26.8	37.5	27	37.3	26.8	37.3	26.8
ycf1	42.4	20.5	42.3	20.3	42.2	20	42.26	20.2	42.26	20.2
ycf2	50.21	35.3	50.21	35.3	50.18	35.3	50.21	35.3	50.21	35.3
ycf3	53.52	31.9	53.52	31.9	53.07	32.5	53.07	32.5	53.07	32.5

## Sheet: Table S6
Tables S6 Ka and Ks values of 76 protein-coding genes in five Flemingia cp genomes.
	F. prostrata vs F. macrophylla	F. stricta vs F. macrophylla	F. sp. vs F. macrophylla	F. philippinensis vs F. macrophylla
accD	0.173346	1.1106	0.173346	0.173346
atpA	0	0	0	0
atpB	0	0	0	0
atpE	0	0	0	0
atpF	0	0	0	0
atpH	0	0	0	0
atpI	0	0	0	0
ccsA	0.446851	0.247403	0.446851	0.446851
cemA	0	0.166449	0	0
clpP	0	0	0.831991	0
matK	0.0707701	0.179508	0.0707701	0.11387
nadhA	0	0.460502	0	0.229818
nadhB	0	0.950661	1.20893	1.20893
nadhC	0	0	0	0
nadhD	0	0	0	0
nadhE	0	0	0	0
nadhF	0.29041	0.339933	0.29041	0.29041
nadhG	0	0	0	0
nadhH	0	0	0	0
nadhI	0	0	0	0
nadhJ	0	0	0	0
nadhK	0	0.229109	0	0
petA	0	0	0	0
petB	0	0	0	0
petD	0	0	0	0
petG	0	0	0	0
petL	0	0	0	0
petN	0	0	0	0
psaA	0	0	0	0
psaB	0.304812	0	0.304812	0.304812
psaC	0	0	0	0
psaI	0	0	0	0
psaJ	0	0	0	0
psbA	0	0	0	0
psbB	0	0	0	0
psbC	0	0	0	0
psbD	0	0	0	0
psbE	0	0	0	0
psbF	0	0	0	0
psbH	0	0	0	0
psbI	0	0	0	0
psbJ	0	na	0	0
psbK	0	0	0	0
psbL	0	0	na	0
psbM	0	0	0	0
psbN	0	0	0	0
psbT	0	0	0	0
psbZ	0	0	0	0
rbcL	0	0	0	0
rpl14	0	0	0	0
rpl16	0	0	0	0
rpl2	0	0	0	0
rpl20	0	0	0	0
rpl23	0	0	0	0
rpl32	0	0	na	0
rpl36	0	0	0	0
rpoA	0	0.38146	0	0
rpoB	0.109693	0.439117	0.101119	0.109693
rpoC1	0.21738	0	0.21738	0.21738
rpoC2	0.498432	0.415521	0.498432	0.587162
rps11	0	0	0	0
rps12	0	0	0	0
rps14	0	0	0	0
rps15	0	0	0	0
rps16	0	0	0	0
rps18	0	0	0	0
rps19	0	0	0	0
rps2	0	0	0	0
rps3	0	0	0	0
rps4	0	0	0	0
rps7	0	0	0	0
rps8	0	0	0	0
ycf1	0.376025	0.382177	0.364413	0.367223
ycf2	0	0.39531	0	0
ycf3	0	0	0	0
ycf4	0	0	0	0

## Sheet: Table S7
Table S7 SNPs in F. prostrata genome relative to that of F. macrophylla genome.
Id	F. macrophylla		F. prostrata
	Pos	Ref	Pos	Alt
1	5	A	16	T
2	1022	G	938	A
3	2064	A	1990	C
4	2900	T	2826	G
5	2957	C	2883	T
6	3063	G	2989	T
7	3143	G	3069	A
8	3446	G	3372	A
9	3560	A	3486	T
10	4167	C	4092	A
11	4770	G	4706	A
12	4874	A	4810	C
13	4875	T	4811	A
14	4876	T	4812	G
15	4877	A	4813	T
16	4878	C	4814	A
17	4879	T	4815	A
18	4880	G	4816	T
19	5043	A	4968	C
20	5075	G	5000	T
21	5078	T	5003	A
22	9623	C	9541	G
23	10138	A	10052	G
24	10337	A	10251	T
25	10606	A	10520	T
26	10748	G	10662	T
27	12051	T	11965	C
28	12542	T	12456	C
29	13242	T	13157	C
30	13431	C	13346	A
31	13719	T	13634	G
32	14274	A	14189	C
33	14725	G	14641	T
34	14878	G	14808	T
35	15170	A	15097	C
36	15485	C	15405	A
37	15749	A	15669	C
38	16666	A	16586	C
39	16786	G	16706	T
40	17264	G	17180	A
41	17619	A	17535	G
42	18435	G	18329	T
43	18523	C	18417	T
44	18609	A	18503	C
45	18963	C	18861	T
46	19010	T	18908	G
47	19106	G	19004	T
48	20803	C	20701	T
49	21492	C	21390	A
50	22775	A	22673	C
51	24124	G	24022	A
52	24486	A	24384	G
53	24646	T	24544	G
54	24699	A	24597	G
55	25085	T	24984	G
56	25096	A	24995	C
57	25178	C	25077	A
58	25343	A	25217	C
59	25789	A	25663	G
60	26046	A	25920	C
61	26132	A	26006	G
62	26358	C	26232	A
63	26513	G	26387	T
64	28262	T	28136	G
65	28699	G	28573	A
66	29249	G	29123	T
67	29286	C	29160	A
68	29654	C	29528	A
69	30188	A	30062	T
70	30189	T	30063	A
71	30397	A	30271	C
72	30609	A	30483	C
73	30719	T	30588	A
74	31745	T	31614	G
75	31758	G	31627	T
76	32175	A	32044	T
77	32533	A	32402	C
78	33258	A	33128	C
79	33515	G	33405	A
80	33849	T	33734	G
81	33850	G	33735	T
82	34347	T	34232	A
83	34348	A	34233	C
84	34350	T	34235	A
85	36495	A	36380	C
86	36846	T	36731	A
87	37194	C	37079	A
88	38590	G	38475	A
89	38921	T	38804	A
90	39020	A	38903	T
91	39492	G	39375	T
92	39625	C	39508	G
93	43375	A	43258	C
94	43602	T	43485	G
95	43974	A	43857	C
96	44009	C	43892	T
97	46845	C	46728	T
98	47169	C	47052	T
99	48095	A	47972	C
100	48702	T	48578	A
101	49266	A	49142	G
102	49347	C	49223	A
103	49594	G	49469	A
104	49612	G	49487	T
105	50043	A	49918	G
106	50864	C	50739	T
107	51835	C	51710	A
108	51916	C	51791	A
109	52239	A	52118	C
110	52291	T	52170	G
111	53184	A	53067	T
112	53511	G	53396	T
113	53568	T	53453	G
114	53586	T	53471	C
115	54895	A	54801	T
116	54896	A	54802	C
117	55388	C	55293	T
118	55546	T	55449	A
119	55548	T	55451	A
120	55554	T	55457	A
121	55555	T	55458	A
122	55562	C	55465	T
123	55564	A	55467	T
124	55565	T	55468	C
125	55567	T	55470	A
126	55626	G	55529	T
127	55931	G	55834	A
128	56395	A	56299	C
129	56514	G	56418	T
130	57152	G	57048	T
131	57326	A	57217	G
132	57372	G	57263	T
133	57442	C	57338	A
134	57584	G	57480	T
135	58280	A	58176	T
136	59223	G	59153	T
137	59224	T	59154	A
138	59225	A	59155	C
139	59291	G	59221	T
140	59692	G	59622	A
141	61115	G	61045	C
142	61322	C	61252	A
143	61481	C	61411	A
144	62690	A	62621	C
145	62761	G	62692	A
146	62860	A	62791	C
147	64167	C	64098	T
148	64458	G	64389	T
149	64572	T	64503	C
150	65303	T	65234	A
151	66299	T	66239	G
152	66556	G	66491	T
153	67456	T	67392	G
154	68005	A	67941	C
155	68012	T	67948	G
156	68149	G	68085	A
157	68281	C	68216	A
158	68645	T	68580	G
159	68999	A	68938	G
160	69010	C	68949	A
161	69333	A	69272	G
162	69755	C	69695	G
163	70638	T	70578	G
164	70717	T	70657	C
165	71431	G	71371	T
166	71791	G	71731	C
167	73116	T	73056	G
168	73178	T	73117	G
169	73355	G	73294	T
170	73965	T	73904	G
171	74065	T	74004	A
172	74358	G	74298	T
173	75778	T	75719	A
174	77428	G	77361	T
175	78156	A	78089	C
176	78402	G	78335	A
177	78739	T	78672	G
178	78966	A	79069	C
179	79130	C	79233	A
180	79300	G	79403	T
181	79352	C	79455	T
182	79581	T	79684	G
183	80039	A	80142	T
184	81856	T	81955	A
185	81956	T	82055	A
186	81977	T	82086	G
187	82111	A	82221	T
188	82791	G	82901	A
189	82903	T	83008	A
190	83058	C	83170	A
191	83250	A	83357	T
192	83288	C	83395	A
193	83310	G	83417	T
194	83339	A	83446	C
195	83341	G	83448	T
196	83379	T	83486	G
197	84313	C	84420	A
198	94525	T	94626	G
199	95222	C	95323	A
200	99803	C	99904	A
201	104689	C	104790	G
202	109378	T	109480	G
203	109450	G	109552	A
204	110000	C	110102	G
205	110080	T	110182	G
206	110247	C	110349	T
207	111885	T	111987	G
208	112950	C	113052	A
209	113261	A	113363	C
210	113298	C	113400	A
211	113577	T	113679	G
212	113728	A	113820	C
213	113821	C	113913	T
214	113856	A	113948	C
215	113916	T	114008	G
216	113922	T	114014	A
217	113923	A	114015	T
218	113924	A	114016	T
219	114490	A	114582	G
220	114823	G	114915	A
221	115494	A	115586	C
222	115495	T	115587	A
223	115496	T	115588	A
224	115497	T	115589	A
225	115498	G	115590	T
226	115677	C	115769	T
227	115931	A	116023	C
228	117341	A	117433	C
229	117708	T	117800	G
230	118745	C	118837	T
231	118931	T	119023	G
232	119043	C	119135	G
233	119489	T	119572	C
234	120857	C	120940	T
235	121664	G	121747	T
236	122171	C	122254	A
237	122250	G	122333	T
238	122266	A	122349	T
239	122268	T	122351	A
240	122269	A	122352	C
241	122270	C	122353	T
242	122271	G	122354	T
243	122274	A	122357	C
244	122275	A	122358	G
245	122276	G	122359	T
246	122277	T	122360	A
247	122279	A	122362	T
248	122295	C	122378	A
249	122792	T	122875	A
250	122796	T	122879	A
251	122947	G	123039	C
252	123023	A	123115	C
253	123057	G	123149	T
254	123072	G	123164	T
255	123393	G	123485	T
256	123515	G	123607	C
257	123555	C	123647	A
258	124079	T	124171	A
259	124179	A	124271	G
260	124293	T	124385	A
261	124399	G	124491	A
262	124549	C	124641	A
263	124574	G	124666	T
264	124651	T	124743	A
265	124737	A	124829	T
266	124769	T	124861	C
267	124773	T	124865	C
268	124871	T	124963	G
269	125004	G	125090	C
270	125040	C	125126	A
271	125532	T	125639	A
272	125578	A	125685	G
273	125849	T	125950	G
274	126227	G	126328	T
275	126514	G	126615	T
276	126515	G	126616	C
277	126516	A	126617	C
278	126722	G	126823	T
279	126739	T	126840	C
280	126789	A	126890	T
281	127085	A	127186	C
282	131843	G	131945	C
283	136729	G	136831	T
284	141310	G	141412	T
285	142007	A	142109	C
286	152219	G	152315	T

## Sheet: Table S8
Table S8 Indels in F. prostrata genome relative to that of F. macrophylla genome.
Id	F. macrophylla			F. prostrata
	Start	End	Ref	Start	End	Alt
1	0	0	T	0	11	TTCTATTTTTT
2	178	269	GAAAAAAAGAAAAAAGAAAGAGACATCCATATATATATTTATATATTTTTTTTTTGGACATAAGAAATAAAGAATGCTAAAGAATCTTGAAA	189	189	G
3	359	363	ACAAT	279	279	A
4	1651	1651	C	1567	1571	CTTTT
5	1686	1686	T	1606	1612	TATATAG
6	3854	3855	TA	3780	3780	T
7	4526	4526	G	4451	4456	GAAAAA
8	4580	4580	T	4510	4519	TATATATATA
9	4615	4615	A	4554	4555	AT
10	4670	4674	AAAAG	4610	4610	A
11	4940	4946	TTATTTA	4876	4876	T
12	5034	5039	AAATAG	4964	4964	A
13	7029	7029	G	6954	6956	GTT
14	7107	7108	TA	7034	7034	T
15	9500	9508	GTCCGAATA	9426	9426	G
16	9920	9920	G	9838	9839	GT
17	9940	9945	CATCTT	9859	9859	C
18	13075	13075	T	12989	12990	TA
19	14406	14410	CAAAT	14321	14321	C
20	14435	14435	C	14346	14352	CTTTATT
21	14616	14617	CT	14533	14533	C
22	14835	14835	A	14751	14765	ATTTGAATATCTTTT
23	14950	14950	T	14880	14881	TA
24	15054	15058	TTCTA	14985	14985	T
25	15172	15179	ATAAATAT	15099	15099	A
26	17242	17246	GTATA	17162	17162	G
27	17924	17935	GAAAAAATACAC	17840	17840	G
28	17980	17987	CTATATAA	17885	17885	C
29	18092	18096	TCAAA	17990	17990	T
30	18610	18611	GA	18504	18504	G
31	18851	18851	T	18744	18748	TAAAA
32	18867	18867	A	18764	18765	AT
33	25065	25065	T	24963	24964	TT
34	25216	25228	ATTAATAATAAAT	25115	25115	A
35	25272	25285	ATTATATATTCTTT	25159	25159	A
36	29676	29677	CA	29550	29550	C
37	29943	29943	A	29816	29817	AT
38	30694	30699	TAAATA	30568	30568	T
39	32855	32855	T	32724	32725	TG
40	33265	33265	A	33135	33137	ATT
41	33349	33349	A	33221	33237	AGAATATATTTATATTC
42	33400	33400	A	33288	33290	ATC
43	33827	33832	TAATAC	33717	33717	T
44	34354	34362	TATATTAAA	34239	34239	T
45	34585	34585	C	34462	34470	CGAAGTTGA
46	38669	38671	GAA	38554	38554	G
47	47263	47265	AAT	47146	47146	A
48	47809	47813	ATATT	47690	47690	A
49	48689	48690	CT	48566	48566	C
50	49517	49518	GA	49393	49393	G
51	52155	52155	T	52030	52034	TTATC
52	52801	52801	A	52680	52684	AAACT
53	53387	53387	A	53270	53272	ATT
54	54232	54232	A	54117	54136	AAATGGATTGGATTTGTAGT
55	54856	54856	A	54760	54762	ATA
56	55359	55360	TC	55265	55265	T
57	55542	55544	AAT	55447	55447	A
58	56155	56155	C	56058	56060	CAA
59	56380	56381	GA	56285	56285	G
60	56960	56968	AAGAGGGGT	56864	56864	A
61	57225	57230	TAAAAT	57121	57121	T
62	57384	57384	A	57275	57280	ATTTAT
63	58977	58977	G	58873	58905	GCAAAGAAAAGCAAAAAATTCTTATTTTTCAGT
64	59176	59176	A	59104	59106	ATA
65	61516	61516	C	61446	61447	CT
66	65564	65564	C	65495	65504	CTTATATAAT
67	66326	66331	AATATT	66266	66266	A
68	67295	67295	T	67230	67231	TA
69	68192	68193	TA	68128	68128	T
70	68675	68675	T	68610	68614	TCACA
71	69692	69692	G	69631	69632	GT
72	73168	73169	CT	73108	73108	C
73	74296	74296	C	74235	74236	CT
74	74454	74454	G	74394	74395	GT
75	77017	77025	ACATCTATT	76958	76958	A
76	78742	78742	T	78675	78845	TTAATATTCGATTTTTCTATATTAATTGTATTCTATTTCGATTAATATAAAATACAATTTTTGAAATATTTGATTTCAAAAATTGAAATATCAATAATATTTCTTATAATAATTTGATAATTAATATAGAATAATATAGAATATAAAAGATATATAAAAAATAGAATGTAG
77	79853	79854	AT	79956	79956	A
78	79876	79876	T	79978	79980	TAG
79	79910	79911	AT	80014	80014	A
80	81238	81243	CTTTCT	81341	81341	C
81	81816	81816	A	81914	81915	AT
82	81961	81961	A	82060	82070	ATTTATACTAT
83	81982	81982	C	82091	82092	CT
84	82891	82896	ATTTTT	83001	83001	A
85	83038	83038	A	83143	83150	AATTAAAT
86	83206	83211	GGAATA	83318	83318	G
87	93219	93225	CTGAAAG	93326	93326	C
88	107962	107962	T	108063	108064	TA
89	111971	111972	TA	112073	112073	T
90	112268	112268	G	112369	112374	GAATAA
91	112441	112445	ATTCT	112547	112547	A
92	113716	113726	CGAACTCTACA	113818	113818	C
93	119226	119226	T	119318	119326	TTATACATA
94	119371	119388	TGATTTAAGATCAAATAA	119471	119471	T
95	121942	121942	C	122025	122026	CT
96	121992	121993	AT	122076	122076	A
97	122032	122032	C	122115	122116	CT
98	122143	122144	TA	122227	122227	T
99	122872	122872	C	122955	122964	CTTAGGCCTA
100	124992	124998	TCTTTTG	125084	125084	T
101	125506	125506	T	125592	125613	TAAAATAAAAAACTATCAAAAG
102	125733	125739	AAATTTT	125840	125840	A
103	128560	128560	C	128661	128662	CT
104	143306	143312	CCTTTCA	143408	143408	C
